# Supplementary material for: Genetic parameters and genomic prediction of growth and breast morphological traits in a crossbreed duck population
Source: Evol Appl. 2024 Feb 7;17(2):e13638. doi: 10.1111/eva.13638 (PMC10848588; doi:10.1111/eva.13638)
Supplement: Supplementary file 1 — Table S1 [file EVA-17-e13638-s001.xlsx]

## Sheet: Table S1
Table S1. The predictive reliability of genomic prediction changes with the various markers’ density for 14 traits.
Traits	0.5K	1K	3K	5K	10K	50K	100K	500K	1M	BLUP
BW1	0.423527	0.478588	0.554289	0.590869	0.609246	0.637327	0.643679	0.648656	0.653789	0.646175
BW19	0.290775	0.323473	0.371365	0.382491	0.393483	0.405459	0.406838	0.407885	0.402427	0.305566
BW28	0.361556	0.409739	0.45796	0.477284	0.482608	0.496436	0.500643	0.502832	0.495016	0.395543
BW56	0.341194	0.378895	0.418679	0.438047	0.444279	0.457372	0.460444	0.462386	0.460994	0.363864
ADG1_19	0.281963	0.312123	0.357669	0.367149	0.37846	0.389585	0.390797	0.391804	0.385052	0.281934
ADG1_28	0.361208	0.408595	0.455704	0.474772	0.479771	0.493219	0.497252	0.499372	0.493057	0.388254
ADG1_56	0.339386	0.376659	0.415922	0.435121	0.441223	0.454172	0.457222	0.459157	0.458357	0.357584
ADG19_56	0.249063	0.275738	0.30941	0.321734	0.328169	0.335074	0.335999	0.336744	0.334053	0.167468
ADG28_56	0.180904	0.213522	0.249937	0.266357	0.269989	0.279447	0.279883	0.279407	0.274836	0.249249
KL	0.272691	0.294551	0.316894	0.327295	0.334207	0.341834	0.3424	0.342612	0.341466	0.219428
BMW	0.209161	0.237589	0.265225	0.276892	0.276934	0.283897	0.284846	0.284943	0.284306	0.233863
BMT	0.199375	0.219678	0.240497	0.253327	0.261255	0.26668	0.267477	0.268938	0.265531	0.283413
BMV	0.236414	0.263657	0.288451	0.303175	0.310644	0.318138	0.319208	0.320326	0.3188	0.28009
SFT	0.235695	0.254365	0.274303	0.284936	0.287859	0.294466	0.294799	0.294672	0.297418	0.235615
Average	0.284494	0.317655	0.35545	0.371389	0.378438	0.389508	0.391535	0.392838	0.390364	0.31486
Note: BW = body weight; ADG = average daily gain; KL = keel length; BMW = breast muscle width; BMT = breast muscle thickness; BMV = breast muscle volume; SFT= skin fat thickness.
